# Supplementary material for: Piper kelleyi, a hotspot of ecological interactions and a new species from Ecuador and Peru
Source: PhytoKeys. 2014 Feb 7;(34):19–32. doi: 10.3897/phytokeys.34.6376 (PMC3941067; doi:10.3897/phytokeys.34.6376)
Supplement: XML Treatment for Piper kelleyi [file phytokeys.34.6376-treatment1.xml]

<!DOCTYPE tp:taxon-treatment
  PUBLIC "-//TaxonX//DTD Taxonomic Treatment Publishing DTD v0 20100105//EN" "tax-treatment-NSO.dtd">
<tp:taxon-treatment xmlns:tp="http://www.plazi.org/taxpub"><tp:treatment-meta><mixed-citation publication-type="journal"><person-group><name><surname>Tepe</surname><given-names>Eric. J.</given-names></name><name><surname>Rodríguez-Castañeda</surname><given-names>Genoveva</given-names></name><name><surname>Glassmire</surname><given-names>Andrea E.</given-names></name><name><surname>Dyer</surname><given-names>Lee A.</given-names></name></person-group><article-title><italic>Piper kelleyi</italic>, a hotspot of ecological interactions and a new species from Ecuador and Peru</article-title><source>PhytoKeys</source><day>7</day><month>2</month><year>2014</year><volume>2014</volume><issue>34</issue><fpage>19</fpage><lpage>32</lpage><pub-id pub-id-type="doi">10.3897/phytokeys.34.6376</pub-id></mixed-citation></tp:treatment-meta><tp:nomenclature><tp:taxon-name>
                        <tp:taxon-name-part taxon-name-part-type="genus">Piper</tp:taxon-name-part>
                        <tp:taxon-name-part taxon-name-part-type="species">kelleyi</tp:taxon-name-part>
                    <object-id xmlns:xlink="http://www.w3.org/1999/xlink" xlink:type="simple">urn:lsid:ipni.org:names:77135933-1</object-id>
								<object-id xmlns:xlink="http://www.w3.org/1999/xlink" xlink:type="simple">http://species-id.net/wiki/Piper_kelleyi</object-id>
								</tp:taxon-name><tp:taxon-authority>Tepe</tp:taxon-authority><tp:taxon-status xmlns:xlink="http://www.w3.org/1999/xlink" xlink:type="simple">sp. nov.</tp:taxon-status><xref ref-type="fig" rid="F1">Figs 1</xref><xref ref-type="fig" rid="F2">–2</xref></tp:nomenclature><tp:treatment-sec sec-type="Diagnosis"><title>Diagnosis.</title><p>Piperi imperiali <italic>(Miq.) C.DC. similis sed sinu foliorum laxe aperto (numquam angusto neque petiolum tegente) et tuberculis leviter elevatis differt</italic>.</p></tp:treatment-sec><tp:treatment-sec sec-type="Type"><title>Type.</title><p><bold>Ecuador:</bold> Prov. Napo, Cantón Quijos, island in the Cosanga River near Las Palmas, <named-content xmlns:xlink="http://www.w3.org/1999/xlink" content-type="dwc:verbatimCoordinates" xlink:type="simple">0°32'42"S, 77°52'36"W</named-content>, 1875 m, 19 Jan 2009 (fl), E.J. Tepe &amp; W. Simbaña 2615 (holotype: QCNE; isotypes: MO, MU).</p></tp:treatment-sec><tp:treatment-sec sec-type="Description"><title>Description.</title><p>Shrub to small tree, 1.5–15 m tall, moderately branched; trunk of flowering individuals 5–8 cm d.b.h.; some individuals with prop roots. Stems glabrous, the nodes moderately to densely tuberculate, density of tubercules increasing distally along each internode, the internodes 6.5–9.6 cm long and 0.5–1.1 cm in diam.; shoot apex emerging from the sheathing leaf base. Prophyll minute and hidden by the sheathing leaf base. Leaves more or less distichous on flowering branches, with petioles 6–14 × 0.7–1 cm at flowering nodes, vaginate, and with persistent margins, the margins extending to the leaf base or projecting 1–10 mm beyond the insertion of lower leaf lobe, glabrous, sparsely to moderately tuberculate; laminae 25–50 × 15–42 cm, broadly <!--PageBreak-->ovate, the apex obtuse, rounded, the base oblique, cordate, the lobes equal or more commonly somewhat unequal, extending 2–8 cm below the petiole attachment, divergent and never overlapping the petiole, the sinus open and the apices of the lobes <!--PageBreak-->nearer the leaf margin than the petiole, the sides of the lamina arising 7–8 mm apart on the petiole, the lamina drying thickly chartaceous, densely glandular-dotted (usually blackish on dried specimens, 3–5 per mm<sup>2</sup>, increasing in density along the leaf margin), glabrous above, glabrous to sparsely pubescent on the lamina below and moderately to densely pubescent on the veins below with much shorter trichomes (&lt; 0.2 mm long; these more conspicuous on the secondary and tertiary veins, often lacking on the midvein), the 4–6 pairs of major secondary veins arising from the lower 2/3 of the midvein, arcuate-ascending, primary–tertiary veins somewhat impressed above, prominent below. Inflorescences free from the leaf base of the same node, pendulous, 40–72 × 0.4–0.8 cm in flower and 0.8–1.1 cm in diameter in fruit, the flowers densely crowded and +/- banded; peduncles 2.5–6 × 0.25–0.5 cm, white to green in fruit, glabrous; floral bracts 0.7–1.0 mm broad, triangular to triangular-rounded, nearly glabrous with upper margin white ciliate to densely pubescent throughout; stamens 4 per flower, the stamens maturing asynchronously such that only one or two are apparently visible per flower at one time, white, the anthers 1–1.5 mm long, the filaments clavate, the connective somewhat broadened between thecae and these divergent at ca. 45°, dehiscing laterally; fruits rounded or rectangular from above by compression, 1.5–2 × 1.2–2 mm, the apex truncate, glabrous, gland-dotted, stigma lobes 3(–4), 0.5–0.8 mm long, sessile or on a very short style, caducous; seeds rounded-square, flattened, 1.5–2 mm.</p><fig id="F1" position="float" orientation="portrait"><label>Figure 1.</label><caption><p><italic><tp:taxon-name>Piper kelleyi</tp:taxon-name></italic> Tepe. <bold>A</bold> leaf and inflorescence <bold>B</bold> Stamen <bold>C</bold> fruit in lateral view <bold>D</bold> Fruit in apical view <bold>E</bold> Bracts in apical view. [<bold>A</bold> and <bold>E</bold> (lower) drawn from Tepe et al. 1597; <bold>B–E</bold> (upper) drawn from Tepe et al. 2615]</p></caption><graphic xmlns:xlink="http://www.w3.org/1999/xlink" xlink:href="PhytoKeys-034-019-g001.jpg" position="float" orientation="portrait" xlink:type="simple"/></fig><fig id="F2" position="float" orientation="portrait"><label>Figure 2.</label><caption><p><italic><tp:taxon-name>Piper kelleyi</tp:taxon-name></italic>. <bold>A</bold> Habit <bold>B</bold> Close-up of leaves showing characteristic red color of younger leaves [Tepe et al. 2381] <bold>C</bold> Close-up of inflorescence [Tepe et al. 2615] <bold>D</bold> Close-up of infructescence [Tepe et al. 1597].</p></caption><graphic xmlns:xlink="http://www.w3.org/1999/xlink" xlink:href="PhytoKeys-034-019-g002.jpg" position="float" orientation="portrait" xlink:type="simple"/></fig></tp:treatment-sec><tp:treatment-sec sec-type="Distribution"><title>Distribution.</title><p><italic><tp:taxon-name>Piper kelleyi</tp:taxon-name></italic> is found in shaded understory habitats of primary and secondary lower montane rainforests (<xref ref-type="bibr" rid="B19">Neill 1999</xref>) on the eastern slopes of the Andes in Ecuador and northern Peru; elevation 1200–2400 m (<xref ref-type="fig" rid="F3">Fig. 3A</xref>).</p><fig id="F3" position="float" orientation="portrait"><label>Figure 3.</label><caption><p>Distribution of <italic><tp:taxon-name>Piper kelleyi</tp:taxon-name></italic>. <bold>A</bold> Distribution of known localities based on collections (open diamonds) and study plots used to gather natural history data (blue circles) <bold>B</bold> Predicted distribution based on analysis of habitat parameters using the maximum entropy method. Areas in red are the most likely to have suitable habitat for <italic><tp:taxon-name>Piper kelleyi</tp:taxon-name></italic> (probability = 0.75–0.87), and areas in blue (0.02–0.08) or unlabeled (&lt; 0.02) are the least likely.</p></caption><graphic xmlns:xlink="http://www.w3.org/1999/xlink" xlink:href="PhytoKeys-034-019-g003.jpg" position="float" orientation="portrait" xlink:type="simple"/></fig></tp:treatment-sec><tp:treatment-sec sec-type="Phenology"><title>Phenology.</title><p>Flowering specimens have been collected in Jan–Mar and Dec; fruiting specimens have been collected in Mar, Jul, and Sep.</p></tp:treatment-sec><tp:treatment-sec sec-type="Etymology"><title>Etymology.</title><p><italic><tp:taxon-name>Piper kelleyi</tp:taxon-name></italic> is named for Dr. Walter Almond Kelley (1942–2010). Dr. Kelley spent a good portion of his career focusing on taxonomy within the genus <italic><tp:taxon-name>Cryptantha</tp:taxon-name></italic> (<tp:taxon-name>Boraginaceae</tp:taxon-name>; e.g., <xref ref-type="bibr" rid="B16">Kelley and Wilken 1993</xref>), but became fascinated with <italic><tp:taxon-name>Piper</tp:taxon-name></italic> when he visited Costa Rica in 1997 to work with <italic><tp:taxon-name>Piper</tp:taxon-name></italic> species at La Selva Biological Station. He was interested generally in angiosperm evolution, evolution of unique morphologies, stem anatomy, and tropical biology and spent years working with <italic><tp:taxon-name>Piper</tp:taxon-name></italic> from Costa Rica and Ecuador (e.g., <xref ref-type="bibr" rid="B30">Tepe et al. 2009</xref>). He examined the unique morphology of <italic><tp:taxon-name>Piper</tp:taxon-name></italic>, and documented <italic><tp:taxon-name>Piper</tp:taxon-name></italic> stem anatomy. He had made considerable progress on understanding phyllotaxy and the notoriously complicated stem anatomy in <italic><tp:taxon-name>Piper</tp:taxon-name></italic>, and produced two substantive manuscripts on <italic><tp:taxon-name>Piper</tp:taxon-name></italic> biology. His extensive observations on <italic><tp:taxon-name>Piper</tp:taxon-name></italic> morphology, included the following comments:</p><p>There are three basic patterns of sympodial stem tip and leaf primordial (STLP) enclosure and protection in <italic><tp:taxon-name>Piper</tp:taxon-name></italic>. The first common pattern has the sympodial STLP enclosed in a prophyll only. A second common pattern has the sympodial STLP enclosed in a prophyll and a stipular wrap-over of the terminal subtending leaf. A third, rarer pattern occurs when the prophyll has become greatly reduced so that the sympodial STLP appears to be enclosed only by a stipular wrap-over of the terminal subtending leaf (W.A. Kelley, field journal).</p><!--PageBreak--><p><italic><tp:taxon-name>Piper kelleyi</tp:taxon-name></italic> exhibits the third of these patterns. He established the herbarium (MESA) at Colorado Mesa University, Grand Junction, Colorado (CMU), and cultivated a high diversity of <italic><tp:taxon-name>Piper</tp:taxon-name></italic> species at the CMU greenhouse, including <italic><tp:taxon-name>Piper kelleyi</tp:taxon-name></italic>. These plants are still used for research today.</p></tp:treatment-sec><tp:treatment-sec sec-type="Preliminary conservation status"><title>Preliminary conservation status.</title><p>According to the IUCN Red List Categories (<xref ref-type="bibr" rid="B14">IUCN 2013</xref>), we deem it necessary to classify <italic><tp:taxon-name>Piper kelleyi</tp:taxon-name></italic> as Data Deficient (DD). <italic><tp:taxon-name>Piper kelleyi</tp:taxon-name></italic> appears to occupy a relatively narrow elevational band along the eastern slopes of the Andes in Ecuador and northern Peru, but is fairly common in Ecuador between 1400–2200 m in Napo and between 1900–2000 m in Zamora-Chinchipe Provinces. These two areas have established field stations with projects focusing on <italic><tp:taxon-name>Piper</tp:taxon-name></italic> and, accordingly, collection of <italic><tp:taxon-name>Piper</tp:taxon-name></italic> has been comparatively intense in these areas. Scattered collections of <italic><tp:taxon-name>Piper kelleyi</tp:taxon-name></italic> in other parts of its range, however, indicate the species’ presence, but are not necessarily informative of its abundance. Collecting intensity across <!--PageBreak-->the Neotropics is decidedly uneven (<xref ref-type="bibr" rid="B26">Schulman et al. 2007</xref>) and virtually nothing is known about the density of individuals of this species outside of the two focus areas mentioned above. Consequently, we are presently unable to make an informed statement regarding the conservation status of <italic><tp:taxon-name>Piper kelleyi</tp:taxon-name></italic>.</p></tp:treatment-sec><tp:treatment-sec sec-type="Specimens examined"><title>Specimens examined.</title><p><bold>ECUADOR. Napo:</bold> Yanayacu Biological Station, 3 km SW of Cosanga, <named-content xmlns:xlink="http://www.w3.org/1999/xlink" content-type="dwc:verbatimCoordinates" xlink:type="simple">0°36'S, 77°53'W</named-content>, 2080 m, 24 Sep 2005 (fr), J. Homeier, C. Chicaiza &amp; B. Moreno 1646 (GOET, QCA, QCNE); Parque Nacional Sumaco-Galeras, southern slope of Sumaco Volcano, <named-content xmlns:xlink="http://www.w3.org/1999/xlink" content-type="dwc:verbatimCoordinates" xlink:type="simple">0°35'S, 77°35'W</named-content>, 1930 m, 19 Mar 2008 (fr), J. Homeier, M.A. Chinchero, E. Jaramillo &amp; D. Simba 3362 (GOET, QCA, QCNE); Parque Nacional Sumaco-Galeras, Río Hollín watershed, <named-content xmlns:xlink="http://www.w3.org/1999/xlink" content-type="dwc:verbatimCoordinates" xlink:type="simple">0°38.3'S, 77°46.9'W</named-content>, 1490 m, 28 Mar 2008 (st), J. Homeier, M.A. Chinchero, D. Simba, L. Guachamin &amp; M. Unger 3524 (GOET, QCA, QCNE); Cosanga, on road to the Yanayacu Biological Station, <named-content xmlns:xlink="http://www.w3.org/1999/xlink" content-type="dwc:verbatimCoordinates" xlink:type="simple">0°35'09"S, 77°53'04"W</named-content>, 2100–2200 m, 2 Mar 2006, (fl, fr), E.J. Tepe et al. 1597 (MO, MU, QCNE); Canton Quijos, ca. 4 km W of Cosanga on the Cosanga - Las Caucheras road, <named-content xmlns:xlink="http://www.w3.org/1999/xlink" content-type="dwc:verbatimCoordinates" xlink:type="simple">0°35'52.1"S, 77°53'10.0"W</named-content>, 2120 m, 16 Feb 2011 (fl), E.J. Tepe &amp; M.P. Moreno 2999 (MO, QCA, QCNE); Parque Nacional Sumaco-Galeras, southern slope of Sumaco Volcano, <named-content xmlns:xlink="http://www.w3.org/1999/xlink" content-type="dwc:verbatimCoordinates" xlink:type="simple">0°35'S, 77°35'W</named-content>, 2015 m, 21 Nov 2006 (st), S. Trogisch, S. Moritz &amp; J. Homeier 312 (GOET, QCA, QCNE). <bold>Tungurahua:</bold> Zuñag Scientific Station, <named-content xmlns:xlink="http://www.w3.org/1999/xlink" content-type="dwc:verbatimCoordinates" xlink:type="simple">1°22'41"S, 78°09'20"W</named-content>, 1581 m, 19 Jul 2012 (fr), <!--PageBreak-->A. Glassmire, M. Habdas &amp; A. Crespin B13 (CINC). <bold>Zamora-Chinchipe</bold>: Reserva San Francisco, <named-content xmlns:xlink="http://www.w3.org/1999/xlink" content-type="dwc:verbatimCoordinates" xlink:type="simple">3°58'S, 79°04'W</named-content>, 1950 m, 6 Sep 2008 (st), N. Cumbicus &amp; J. Peña <italic>643</italic> (GOET, LOJA); Reserva San Francisco, road Loja-Zamora, ca. 35 km from Loja, <named-content xmlns:xlink="http://www.w3.org/1999/xlink" content-type="dwc:verbatimCoordinates" xlink:type="simple">3°58'S, 79°04'W</named-content>, 2000 m, 20 Mar 2009 (st), M. Ebinghaus 6 (MU). <bold>PERU. Amazonas:</bold> Road from Rioja to Pedro Ruiz, km 383 (old white markers), <named-content xmlns:xlink="http://www.w3.org/1999/xlink" content-type="dwc:verbatimCoordinates" xlink:type="simple">5°40'39"S, 77°46'24"W</named-content>, 2000 m, 16 Dec 2007 (infl), E.J. Tepe, S. Leiva, S. Stern &amp; M. Zapata Cruz 2381 (MU, USM). The specimen database is available at <ext-link xmlns:xlink="http://www.w3.org/1999/xlink" ext-link-type="uri" xlink:href="http://hdl.handle.net/2374.UC/731268" xlink:type="simple">http://hdl.handle.net/2374.UC/731268</ext-link> .</p></tp:treatment-sec><ref-list><ref id="B19"><mixed-citation xmlns:xlink="http://www.w3.org/1999/xlink" xlink:type="simple"><person-group><name name-style="western"><surname>Neill</surname><given-names>DA</given-names></name></person-group> (<year>1999</year>)<article-title> Vegetation.</article-title> In: <person-group><name name-style="western"><surname>Jørgensen</surname><given-names>PM</given-names></name><name name-style="western"><surname>León-Yánez</surname><given-names>S</given-names></name></person-group> (<role>Eds</role>). <issue-title> Catalogue of the vascular plants of Ecuador.</issue-title><source>Monographs in Systematic Botany from the Missouri Botanical Garden </source><volume>75</volume>: <fpage>13</fpage>–<lpage>25</lpage>.</mixed-citation></ref><ref id="B16"><mixed-citation xmlns:xlink="http://www.w3.org/1999/xlink" xlink:type="simple"><person-group><name name-style="western"><surname>Kelley</surname><given-names>WA</given-names></name><name name-style="western"><surname>Wilken</surname><given-names>D</given-names></name></person-group> (<year>1993</year>)<article-title> <italic>Cryptantha</italic>.</article-title> In: <person-group><name name-style="western"><surname>Hickman</surname><given-names>JC</given-names></name></person-group> (<role>Ed</role>). <issue-title>The Jepson Manual: Higher Plants of California.</issue-title><source>University of California Press, Berkeley</source>: <fpage>369</fpage>-<lpage>378</lpage>.</mixed-citation></ref><ref id="B30"><mixed-citation xmlns:xlink="http://www.w3.org/1999/xlink" xlink:type="simple"><person-group><name name-style="western"><surname>Tepe</surname><given-names>EJ</given-names></name><name name-style="western"><surname>Kelley</surname><given-names>WA</given-names></name><name name-style="western"><surname>Rodríguez-Castañeda</surname><given-names>G</given-names></name><name name-style="western"><surname>Dyer</surname><given-names>LA</given-names></name></person-group> (<year>2009</year>)<source> Characterizing the cauline domatia of two newly discovered Ecuadorian ant plants in <italic>Piper</italic>: an example of convergent evolution. Journal of Insect Science 9: 27. </source>doi: <ext-link ext-link-type="uri" xlink:href="http://dx.doi.org/insectscience.org/9.27" xlink:type="simple">insectscience.org/9.27</ext-link></mixed-citation></ref><ref id="B14"><mixed-citation xmlns:xlink="http://www.w3.org/1999/xlink" xlink:type="simple"><person-group><name name-style="western"><surname>IUCN</surname><given-names>Standards and Petitions Subcommittee</given-names></name></person-group> (<year>2013</year>)<source> Guidelines for using the IUCN Red List categories and criteria, Version 10. Prepared by the Standards and Petitions Subcommittee. <ext-link ext-link-type="uri" xlink:href="http://www.iucnredlist.org/documents/RedListGuidelines.pdf" xlink:type="simple">http://www.iucnredlist.org/documents/RedListGuidelines.pdf</ext-link>  [accessed 3.7.2013]</source></mixed-citation></ref><ref id="B26"><mixed-citation xmlns:xlink="http://www.w3.org/1999/xlink" xlink:type="simple"><person-group><name name-style="western"><surname>Schulman</surname><given-names>L</given-names></name><name name-style="western"><surname>Toivonen</surname><given-names>T</given-names></name><name name-style="western"><surname>Ruokoloinen</surname><given-names>K</given-names></name></person-group> (<year>2007</year>)<source> Analyzing botanical collecting effort in Amazonia and correcting for it in species range estimation. Journal of Biogeography 34: 1388–1399. </source>doi: <ext-link ext-link-type="uri" xlink:href="http://dx.doi.org/10.1111/j.1365-2699.2007.01716.x" xlink:type="simple">10.1111/j.1365-2699.2007.01716.x</ext-link></mixed-citation></ref></ref-list></tp:taxon-treatment>
